# Supplementary material for: Structural basis for the synthesis of the core 1 structure by C1GalT1
Source: Nat Commun. 2022 May 3;13:2398. doi: 10.1038/s41467-022-29833-0 (PMC9065035; doi:10.1038/s41467-022-29833-0)
Supplement: Supplementary file 4 — Source Data [file 41467_2022_29833_MOESM4_ESM.xlsx]

## Sheet: Fig1a_rawdata
Concentration (µM)	APDT*RP		APDS*RP		P1 (YAAT*GPF)		P2 (YAAT*GPY)		P3 (PAAT*GPF)		P4 (PAAT*GPY)		P5 (FAAT*GPF)		P6 (YAET*GPF)		P7 (YADT*GPF)		α-O-methyl-GalNAc		APDTRP
0	0	0	0	0	0	0	0	0	0	0	0	0	0	0	0	0	0	0	0	0	0	0
12.5	1.85683	2.25548	1.40889	2.52082	2.76229	2.47067		7.68424	4.78829	4.39809	14.6656	12.6945	7.50875	7.67108	8.819	8.62769	4.8705	6.14805			0	0
25	5.69776	5.00717	4.59374		7.19321	8.75285	19.9535	20.256	9.47951	9.70787	23.9589	25.5229		25.9687	16.7221	18.0428	13.2819	11.6406			0	0
50	10.4475	13.2622	4.22754	7.52458	19.4266	13.4872	30.7766	32.6603	25.3094	26.0025	40.2743	41.188	45.5432	37.3154	27.6452	31.5184		20.5644			0	0
100	26.0323	26.5119	11.084	13.1522	22.7359	20.5207	50.1828	55.3441	32.0633		58.2293	60.8401	33.7953	55.3215	67.7702	59.5665	38.8331	47.4104	3.84895	3.97962	0	0
250	58.2376	53.681	26.858	20.2718	31.564	31.2766	73.1851	66.8112	45.7737	45.6853	70.5454	70.1008	94.1131	102.984	88.9902	93.0201	68.526	65.4497	9.6708	11.9092	0	0
500	67.4477	69.4231	36.1115	35.3712	34.1933	30.8593	73.8887	71.1453	33.5491	35.6032	74.8282	79.6828	95.8004	103.151	103.874	103.633	71.2302	75.4716	27.7752	29.6255	0	0
1000	59.7199	69.5072	33.2531	35.709															45.2435	49.967
2000																			95.0242	84.4076

## Sheet: Fig1a_nonlin-fit
	APDT*RP	APDS*RP	P1 (YAAT*GPF)	P2 (YAAT*GPY)	P3 (PAAT*GPF)	P4 (PAAT*GPY)	P5 (FAAT*GPF)	P6 (YAET*GPF)	P7 (YADT*GPF)	α-O-methyl-GalNAc	APDTRP
Michaelis-Menten											Ambiguous
Best-fit values
Vmax	86.02	46.61	39.61	87.69	46.38	82.54	120.9	125.9	97.79	548.9	0
Km	195	246.2	83.02	78.17	55.14	50.06	110	118.8	139.6	10256	~ 50,00
Std. Error
Vmax	6.705	3.715	2.185	3.492	4.451	1.929	7.861	4.568	5.804	253.7
Km	43.34	52.59	13.42	9.393	17.51	4.563	24.16	13.97	21.8	5494
95% CI (profile likelihood)
Vmax	74,27 to 100,8	39,97 to 55,35	35,35 to 44,62	80,67 to 95,57	38,05 to 56,54	78,59 to 86,65	105,7 to 139,0	117,0 to 135,8	86,91 to 111,5	276,7 to 3438442388
Km	129,4 to 298,3	162,2 to 379,7	59,53 to 116,3	60,75 to 100,5	29,49 to 102,5	41,51 to 60,20	69,58 to 172,9	94,01 to 150,4	101,9 to 193,9	4397 to 158527609155
Goodness of Fit
Degrees of Freedom	14	13	12	11	11	14	13	14	11	10	12
R squared	0.9571	0.9643	0.9727	0.985	0.9025	0.9871	0.9491	0.9841	0.9838	0.9907	1
Sum of Squares	515.9	102.7	57.74	141.2	335.4	158.6	1258	436	169.9	108.9	0
Sy.x	6.071	2.811	2.194	3.583	5.522	3.366	9.836	5.581	3.93	3.3
Constraints
Km	Km > 0	Km > 0	Km > 0	Km > 0	Km > 0	Km > 0	Km > 0	Km > 0	Km > 0	Km > 0	Km > 0
Number of points
# of X values	16	16	14	14	14	14	14	14	14	12	14
# Y values analyzed	16	15	14	13	13	14	13	14	13	12	14

## Sheet: Fig1b_rawdata
	Kmapp(uM)		kcatapp(min-1)		kcatapp/Kmapp (min-1/µM)
	Value	Standard error	Value	Standard error	Value	Standard error
APDT*RP	195	43.34	3.528	0.275	0.0180911	0.00426097
APDS*RP	246.2	52.59	1.912	0.152	0.0077641	0.00177016
P1: YAAT*GPF	83.02	13.42	1.624	0.09	0.0195669	0.00334204
P2: YAAT*GPY	78.17	9.393	3.596	0.143	0.0460055	0.00582374
P3: PAAT*GPF	55.14	17.51	1.902	0.183	0.0344956	0.0114436
P4: PAAT*GPY	50.06	4.563	3.385	0.079	0.0676197	0.00636295
P5: FAAT*GPF	110	24.16	4.958	0.322	0.0450748	0.0103248
P6: YAET*GPF	118.8	13.97	5.163	0.187	0.0434619	0.00534855
P7: YADT*GPF	139.6	21.8	4.01	0.238	0.0287282	0.00479931

## Sheet: Fig2c_rawdata
	kd (μM)
	Value	Error
UDP	18.388	4.667
APDT*RP - UDP	173.496	50.785
PAAT*GPY - UDP	60.346	8.764
PAAT*GPY	40.995	5.944
YADT*GPF - UDP	59.987	7.012
YADT*GPF	37.088	6.242

## Sheet: Fig4e_rawdata
	Initial velocity (nmol·min-1·mg-1)
	Values			Mean	Standard deviation
C1GALT1WT	67.4477	69.4231	63.7847	66.8851	2.86095
R152A	4.72908	3.03252	5.4932	4.41827	1.25944
Y213A	2.97455	2.52386	2.71559	2.738	0.226179
Y218A	0	0	0	0	0
D255A	0	0	0	0	0
W300A	0	0	0	0	0
Y325A	2.36009	3.52823	2.99108	2.9598	0.584694

## Sheet: SupFig2a_rawdata
	P4		APDT*RP
UDP - Galactose (μM)	Initial velocity (nmol·min-1·mg-1)
0	0	0	0	0
12.5	14.3792	13.7411	8.52003	7.98876
25	34.5805	33.7409	14.0514	13.4545
50	48.4267	47.7239	32.3322	31.9377
100	66.1687	64.7826	38.5653	37.606
250	80.8195	79.1573	56.5421	55.3368
500	82.2428	78.6452	68.8463	66.6398
1000	79.0213	74.5001	74.352	70.5054

## Sheet: SupFig2a_nonlin-fit
	P4	APDT*RP
Michaelis-Menten
Best-fit values
Vmax	81.86	76.45
Km	34.33	88.27
Std. Error
Vmax	2.524	1.695
Km	5.031	7.862
95% CI (profile likelihood)
Vmax	76,75 to 87,13	72,96 to 80,10
Km	25,58 to 45,48	73,26 to 106,2
Goodness of Fit
Degrees of Freedom	16	16
R squared	0.9612	0.9876
Sum of Squares	562.6	157.1
Sy.x	5.93	3.133
Constraints
Km	Km > 0	Km > 0
Number of points
# of X values	16	16
# Y values analyzed	16	16

## Sheet: SupFig2b_rawdata
	APDT*RP		APDS*RP
	Initial velocity (nmol·min-1·mg-1)
0	0	0	0	0
12.5	1.85683	2.25548	1.40889	2.52082
25	5.69776	5.00717	4.59374
50	10.4475	13.2622	4.22754	7.52458
100	26.0323	26.5119	11.084	13.1522
250	58.2376	53.681	26.858	20.2718
500	67.4477	69.4231	36.1115	35.3712
1000	59.7199	69.5072	33.2531	35.709

## Sheet: SupFig2b_nonlin-fit
	APDT*RP	APDS*RP
Michaelis-Menten
Best-fit values
Vmax	86.02	46.61
Km	195	246.2
Std. Error
Vmax	6.705	3.715
Km	43.34	52.59
95% CI (profile likelihood)
Vmax	74,27 to 100,8	39,97 to 55,35
Km	129,4 to 298,3	162,2 to 379,7
Goodness of Fit
Degrees of Freedom	14	13
R squared	0.9571	0.9643
Sum of Squares	515.9	102.7
Sy.x	6.071	2.811
Constraints
Km	Km > 0	Km > 0
Number of points
# of X values	16	16
# Y values analyzed	16	15

## Sheet: SupFig3_rawdata
α-O-methyl-GalNAc (μM)	Initial velocity (nmol·min-1·mg-1)
0	0	0
100	3.84895	3.97962
250	9.6708	11.9092
500	27.7752	29.6255
1000	45.2435	49.967
2000	95.0242	84.4076

[truncated: 4 more sheets: SupFig3_nonlin-fit, SupFig7_rawdata, SupFig7_nonlin-fit, SupFig8_rawdata]
